# Supplementary material for: Nacα protects the larval fat body from cell death by maintaining cellular proteostasis in Drosophila
Source: Nat Commun. 2023 Sep 1;14:5328. doi: 10.1038/s41467-023-41103-1 (PMC10474126; doi:10.1038/s41467-023-41103-1)
Supplement: Supplementary file 4 — Supplementary Data 1 [file 41467_2023_41103_MOESM4_ESM.xlsx]

## Sheet: selection3
gene_forward	gene_reverse	Chromosome	FlyBase_region	Region	Type	Reference	Allele	Length	Count	Coverage	Frequency	Forward read count	Reverse read count	Forward/reverse balance	Average quality	Coding region change in longest transcript	Amino acid change in longest transcript
CG42663		chr2R	12705172	------	------	------	------	------	------	------	------	------	------	------	------	------	------
		chr2R	12743184^12743185	8630689^8630690	Insertion	-	G	1	64	65	98.4615	30	35	0.461538	35.8125	CG42663:c.304-3424dup
		chr2R	12743197^12743198	8630702^8630703	Insertion	-	G	1	64	66	96.9697	29	36	0.446154	36.4375	CG42663:c.304-3407dup
		chr2R	12743385	8630890	SNV	T	G	1	51	52	98.0769	25	27	0.480769	36.0588	CG42663:c.304-3224T>G
		chr2R	12743716..12743718	8631221..8631223	Deletion	GGA	-	3	39	40	97.5	15	24	0.384615	33.4615	CG42663:c.304-2892_304-2890delGAG
		chr2R	12744398	8631903	Deletion	G	-	1	26	40	65	15	11	0.423077	26.1538	CG42663:c.304-2198delG
		chr2R	12746248	8633753	SNV	A	G	1	53	54	98.1481	28	25	0.471698	35.3396	CG42663:c.304-361A>G
		chr2R	12746544^12746545	8634049^8634050	Insertion	-	TT	2	47	61	77.0492	22	25	0.468085	35.8085	CG42663:c.304-56_304-55dup
		chr2R	12748155	8635660	Deletion	G	-	1	35	35	100	13	22	0.371429	35.9714	CG42663:c.426+408delG
		chr2R	12748156^12748157	8635661^8635662	Insertion	-	C	1	35	35	100	13	22	0.371429	35.5714	CG42663:c.426+409_426+410insC
		chr2R	12748157^12748158	8635662^8635663	Insertion	-	A	1	35	35	100	13	22	0.371429	35.5714	CG42663:c.426+410_426+411insA
		chr2R	12748159..12748160	8635664..8635665	Replacement	CG	A	2	35	35	100	13	22	0.371429	36.3143	CG42663:c.426+412_426+413delCGinsA
		chr2R	12748407^12748408	8635912^8635913	Insertion	-	A	1	41	57	71.9298	27	15	0.357143	35.0976	CG42663:c.427-494dup
		chr2R	12748735..12748737	8636240..8636242	Deletion	AAA	-	3	55	62	88.7097	21	34	0.381818	36.7818	CG42663:c.427-172_427-170delAAA
		chr2R	12748823..12748828	8636328..8636333	Deletion	CCATTT	-	6	14	14	100	9	6	0.4	32.4286	CG42663:c.427-90_427-85delCCATTT
		chr2R	12750069	8637574	SNV	T	C	1	51	51	100	34	18	0.346154	35.8235	CG42663:c.1522T>C	CG42663:p.Cys508Arg
		chr2R	12751466	8638971	SNV	T	C	1	42	42	100	19	23	0.452381	36.0952	CG42663:c.*868T>C
	Mos	chr2R	12751483	------	------	------	------	------	------	------	------	------	------	------	------	------	------
		chr2R	12751545	------	------	------	------	------	------	------	------	------	------	------	------	------	------
		chr2R	12752723	8640228	Deletion	A	-	1	50	53	94.3396	24	26	0.48	35.76	Mos:c.128-3delT
		chr2R	12752936	------	------	------	------	------	------	------	------	------	------	------	------	------	------
	Taz	chr2R	12753026	------	------	------	------	------	------	------	------	------	------	------	------	------	------
		chr2R	12753358	8640863	Deletion	A	-	1	45	50	90	20	25	0.444444	34.7778	Taz:c.1093-5delT
		chr2R	12754661	8642166	SNV	A	G	1	51	51	100	21	31	0.403846	36.7647	Taz:c.213T>C
		chr2R	12755842^12755843	8643347^8643348	Insertion	-	A	1	35	38	92.1053	18	17	0.485714	34.0857	Taz:c.123+93dup
		chr2R	12756414	------	------	------	------	------	------	------	------	------	------	------	------	------	------
mRpL18		chr2R	12756434	------	------	------	------	------	------	------	------	------	------	------	------	------	------
		chr2R	12756774	8644279	SNV	G	C	1	55	55	100	34	21	0.381818	36.7818	mRpL18:c.221G>C	mRpL18:p.Gly74Ala
	ox	chr2R	12757133	------	------	------	------	------	------	------	------	------	------	------	------	------	------
		chr2R	12757173	------	------	------	------	------	------	------	------	------	------	------	------	------	------
		chr2R	12757529	------	------	------	------	------	------	------	------	------	------	------	------	------	------
Dgke		chr2R	12757546	------	------	------	------	------	------	------	------	------	------	------	------	------	------
	Naca	chr2R	12759693	------	------	------	------	------	------	------	------	------	------	------	------	------	------
		chr2R	12759724	------	------	------	------	------	------	------	------	------	------	------	------	------	------
		chr2R	12760999	------	------	------	------	------	------	------	------	------	------	------	------	------	------
		chr2R	12761091	8648596	SNV	T	A	1	49	49	100	24	25	0.489796	36.2245
		chr2R	12762006	8649511	SNV	A	G	1	49	49	100	33	19	0.365385	36.2245
CG12374		chr2R	12762113	------	------	------	------	------	------	------	------	------	------	------	------	------	------
		chr2R	12762177	8649682	SNV	A	G	1	51	51	100	24	28	0.461538	36.0588	CG12374:c.25A>G	CG12374:p.Thr9Ala
		chr2R	12763825	------	------	------	------	------	------	------	------	------	------	------	------	------	------
		chr2R	12764224	8651729	SNV	A	G	1	53	53	100	28	26	0.481481	35.8302
		chr2R	12764398	8651903	SNV	T	G	1	52	52	100	20	32	0.384615	37
		chr2R	12764400	8651905	SNV	T	C	1	52	52	100	20	32	0.384615	36.2692
		chr2R	12765458	8652963	SNV	G	A	1	40	41	97.561	18	23	0.439024	36.05
		chr2R	12765461	8652966	Deletion	T	-	1	37	41	90.2439	17	21	0.447368	35.3243
		chr2R	12765466	8652971	SNV	T	A	1	37	37	100	17	21	0.447368	37
		chr2R	12765468	8652973	SNV	T	C	1	37	37	100	17	21	0.447368	37
		chr2R	12765927	8653432	Deletion	T	-	1	14	14	100	6	8	0.428571	27.1429
		chr2R	12765930^12765931	8653435^8653436	Insertion	-	A	1	14	14	100	6	8	0.428571	30.7143
		chr2R	12766593	8654098	Deletion	A	-	1	73	73	100	33	40	0.452055	33.9315
		chr2R	12766594^12766595	8654099^8654100	Insertion	-	C	1	73	73	100	33	40	0.452055	35.6301
		chr2R	12766682^12766683	8654187^8654188	Insertion	-	C	1	45	45	100	21	27	0.4375	35.8889
		chr2R	12766685	8654190	Deletion	T	-	1	45	45	100	21	27	0.4375	32.6
		chr2R	12766698^12766699	8654203^8654204	Insertion	-	C	1	41	41	100	18	26	0.409091	35.4878
		chr2R	12766701	8654206	Deletion	C	-	1	41	41	100	18	26	0.409091	34.8537
		chr2R	12767476	8654981	SNV	T	A	1	67	67	100	42	25	0.373134	32.1045
		chr2R	12767485	8654990	SNV	T	A	1	70	70	100	45	25	0.357143	35.4
		chr2R	12768642	8656147	SNV	C	A	1	63	63	100	24	39	0.380952	35.5714
		chr2R	12768728..12768730	8656233..8656235	Deletion	ACT	-	3	15	29	51.7241	5	10	0.333333	35.4
		chr2R	12768733	8656238	Deletion	A	-	1	15	15	100	5	10	0.333333	33.8
		chr2R	12768736..12768741	8656241..8656246	Deletion	AGTAAA	-	6	15	15	100	5	10	0.333333	33.8
		chr2R	12768746	8656251	Deletion	C	-	1	15	15	100	5	10	0.333333	35.2667
		chr2R	12768748..12768750	8656253..8656255	Deletion	AGC	-	3	15	15	100	5	10	0.333333	36.2
		chr2R	12768752..12768755	8656257..8656260	Replacement	TTGT	C	4	15	15	100	5	10	0.333333	36.4
		chr2R	12769059	8656564	Deletion	A	-	1	47	55	85.4545	28	20	0.416667	30.2766
		chr2R	12769153	8656658	SNV	G	A	1	51	51	100	30	23	0.433962	35.0784
		chr2R	12769582	8657087	SNV	T	A	1	50	50	100	22	29	0.431373	35.52
		chr2R	12769600	8657105	SNV	C	T	1	52	52	100	22	31	0.415094	35.0385
		chr2R	12769943	8657448	SNV	A	G	1	47	47	100	27	20	0.425532	36.7447
		chr2R	12770057	8657562	Deletion	A	-	1	23	36	63.8889	4	19	0.173913	26.4783
		chr2R	12770075	8657580	Deletion	C	-	1	21	29	72.4138	0	21	0	32.9048
		chr2R	12770086..12770087	8657591..8657592	MNV	CG	TT	2	28	29	96.5517	2	26	0.0714286	32.7143
		chr2R	12770101	8657606	Deletion	C	-	1	35	37	94.5946	9	26	0.257143	35.6286
		chr2R	12772327	8659832	SNV	T	A	1	51	51	100	26	25	0.490196	35.7843
		chr2R	12773315^12773316	8660820^8660821	Insertion	-	CCTTGGAG	8	29	42	69.0476	16	14	0.466667	36.5776
		chr2R	12773422^12773423	8660927^8660928	Insertion	-	TA	2	56	61	91.8033	24	33	0.421053	35.4286
		chr2R	12773824..12773830	8661329..8661335	Replacement	TTTTTTT	C	7	39	53	73.5849	15	24	0.384615	33.5055
		chr2R	12774098..12774100	8661603..8661605	Deletion	GGC	-	3	26	34	76.4706	9	17	0.346154	35.0769
		chr2R	12774104	8661609	SNV	G	T	1	26	26	100	9	17	0.346154	36.5385
		chr2R	12774106..12774107	8661611..8661612	MNV	GA	TC	2	26	26	100	9	17	0.346154	36.0385
		chr2R	12774109	8661614	SNV	A	C	1	26	26	100	9	17	0.346154	37
		chr2R	12774114	8661619	Replacement	C	TAA	3	25	26	96.1538	8	17	0.32	36.68
		chr2R	12774144^12774145	8661649^8661650	Insertion	-	G	1	37	39	94.8718	17	20	0.459459	36.2973
		chr2R	12774524^12774525	8662029^8662030	Insertion	-	CCGATT	6	20	36	55.5556	4	16	0.2	35.1
		chr2R	12774598^12774599	8662103^8662104	Insertion	-	T	1	31	32	96.875	11	20	0.354839	36.6129
		chr2R	12774736^12774737	8662241^8662242	Insertion	-	TTTTTC	6	17	39	43.5897	6	11	0.352941	35.4314
		chr2R	12774961..12774966	8662466..8662471	Deletion	TTTTGC	-	6	16	33	48.4848	10	6	0.375	32.375
		chr2R	12774965..12774966	8662470..8662471	Deletion	GC	-	2	13	29	44.8276	5	8	0.384615	33.1538
		chr2R	12775650^12775651	8663155^8663156	Insertion	-	T	1	51	54	94.4444	23	28	0.45098	35.0784
		chr2R	12776182	8663687	SNV	G	A	1	44	44	100	23	21	0.477273	36.7273
CR45266		chr2R	12777324	------	------	------	------	------	------	------	------	------	------	------	------	------	------
		chr2R	12777795^12777796	8665300^8665301	Insertion	-	A	1	45	47	95.7447	20	25	0.444444	35.4
		chr2R	12777798^12777799	8665303^8665304	Insertion	-	CCTGTA	6	36	46	78.2609	17	19	0.472222	35.2407
		chr2R	12778462	8665967	Replacement	T	GG	2	60	61	98.3607	30	30	0.5	35.7333
		chr2R	12778995	------	------	------	------	------	------	------	------	------	------	------	------	------	------
		chr2R	12779072^12779073	8666577^8666578	Insertion	-	G	1	59	59	100	35	25	0.416667	36.5932
		chr2R	12779076	8666581	Deletion	T	-	1	54	54	100	31	24	0.436364	35.5926
		chr2R	12779285	8666790	SNV	C	T	1	37	37	100	13	24	0.351351	35.5946
		chr2R	12779288^12779289	8666793^8666794	Insertion	-	T	1	40	40	100	13	27	0.325	33.85
		chr2R	12779416	8666921	Deletion	T	-	1	41	46	89.1304	15	26	0.365854	31.439
		chr2R	12779483^12779484	8666988^8666989	Insertion	-	C	1	48	51	94.1176	27	22	0.44898	35.9583
