# Supplementary material for: Nacα protects the larval fat body from cell death by maintaining cellular proteostasis in Drosophila
Source: Nat Commun. 2023 Sep 1;14:5328. doi: 10.1038/s41467-023-41103-1 (PMC10474126; doi:10.1038/s41467-023-41103-1)
Supplement: Supplementary file 5 — Supplementary Data 2 [file 41467_2023_41103_MOESM5_ESM.xlsx]

## Sheet: Sheet1
rp49 sense	CAGTCGGATCGATATGCTAAGCTG
rp49 antisense	TAACCGATGTTGGGCATCAGATAC
sug sense	GCTACTTTACGCCGTATAACACACC
sug antisense	AAACCTGATGTGCTGCATCTGCTG
Nacalpha-ORF sense	AACCGGGTGACGATCAGGAAGTCG
Nacalpha-ORF antisense	TTCTCATCCACGCCGGTGTCATCG
Nacalpha-5'UTR sense	TTGAAACTGTCATTTTTTTGAAAGTAACG
Nacalpha-5'UTR antisense	ATGGCGGAGGGGAGTGTGACTGTC
Nacalpha-3'UTR sense	CCCGCCTTTCGATAATACTGACCC
Nacalpha-3'UTR antisense	AAATGTTCGACTGGTGTAACATGC
Nacalpha-RA sense	GCCGAAATATCAGTGAATTAGCGCC
Nacalpha-RB sense	CTTCGTTTCCGATTAAAATGCCCG
Nacalpha-RC sense	CGTTTCCGGTAGATTAAAATGCCCG
Nacalpha-RA/RB/RC antisense	CAGCTTCAGCATGATCTTCCTGGC
bic sense	TTCAACAATCCGAAGGCCCAGGCC
bic antisense	TCCTCGAAGTTCTCGACCAGATCG
Xbp1u sense	GATCTGCAGCATCCAAAGCTGACC
Xbp1u antisense	AGGTCTGCTGTGATATCTGCGAGC
Xbp1s sense	ACCAACCTTGGATCTGCCGCAGGG
Xbp1s antisense	AGGTCTGCTGTGATATCTGCGAGC
Hsc70-3 sense	CGATCTGACTGGCATCCCACCAGC
Hsc70-3 antisense	GGTTCTTCAGGCTGTAGGCATACG
Pdi sense	TCAAGGACCTGGAATCGGAGGAGG
Pdi antisense	CGAGCCACCGAAGATCTTGGAAGC
puc sense	AGTCGGATAGCGAGGCTATGGACG
puc antisense	TGGGTGACAGCAGATTTGGCTTGC
Mmp1 sense	AAGTTCGTGGAGAGCGAGCATGGAG
Mmp1 antisense	ATTGGTGCCTCGAGGAGAGCCAATG
Mmp2 sense	CGCTATGGCATTCAGCAGTTGTACG
Mmp2 antisense	ATGGTCGTCGTGGTTGTTGTCGTTG
upd1 sense	TGGCAAGGAGTTCAACGAGGTATCC
upd1 antisense	ACGTCTGCCACGTGCAAATTGGTTG
upd2 sense	TGGAGGAGCGTCTCAACTTTCACAC
upd2 antisense	ACTGGAAGTACAGCTCCTTGCTGAC
upd3 sense	AACATCAAGTTGCACTGGGACCTGG
upd3 antisense	TGTGTACAGCAGGTTGGTCAGGTTG
dilp8 sense	CCCTGGAGCGGATGAAGAAGTTCG
dilp8 antisense	CTGCTTCGGCTGATGTAGTGATGC
Diap1 sense	TCTTCAACAAGATCGTCGAGGCGAC
Diap1 antisense	TGGCAGGAATGCCGTATTGTACTCG
CycE sense	TCCACAACCACATGCTGCAACACTG
CycE antisense	TCAGGGATTGCTTCTACTGCTGCAG
Myc sense	AGGAGAAGGAGCTTAGTATGCAGCG
Myc antisense	TAACCGAGCGCGATTCGTTCAACTC
ex sense	AATGGAGTTGCCAACTCCTCTGCAG
ex antisense	TTGCTTCATCATGACAGCGGGATCG
wg sense	TTAGCGAGTGCCAACACCAGTTCAG
wg antisense	TGCGTAAATGAAGCTCGTCTCTCGG
dpp sense	ACCAGGTGCTTGTCTACGACATCAC
dpp antisense	TTGGTGTCCAACAGCAGATAGCTCG
hh sense	AGATTCGTCGATCAGTTCCCACGTG
hh antisense	AAGAGGATCACTTCGCTGTAGACGG
Delta sense	ATCCCAACTAATGGCTGCAGCTTCG
Delta antisense	TTGGAGTTACATATGCGGAGTGCCG
p53 sense	GTCCAAGGTGCGTCGGTGCATTGC
p53 antisense	GCATGGCGACGTAGATTCTCTTGG
rpr sense	ACCCGATCAGGCGACTCTGTTGCG
rpr antisense	ATTGCGATGGCTTGCGATATTTGC
hid sense	TAATCCAGTCTGCCATACCGATAG
hid antisense	AACAGTTGGCCAAGTGAAGCTCTG
grim sense	CAATATTTCCGTGCCGCTGGGAAG
grim antisense	GCTGCTGATCTCGAAGGATATCTG
Stip1 sense	CTCTGGACGACCAGAACCATGTGC
Stip1 antisense	TTGCATAAAGCTCAGAGCCGAGGC
Hsp70Ba sense	TTGACGCCAAGCGACTCATCGGCC
Hsp70Ba antisense	TGATGATGCGGAGCACATTCAGGC
DnaJ-1 sense	GCGCGACATCTTCGACAATTACGG
DnaJ-1 antisense	CGAACAGATCATGCTCGATGGGCG
Gp93 sense	TGGCGCAGCTGAAGGAAATTCGCG
Gp93 antisense	CCGGACTTGGCAATTGTACCCAGG
Hsp83 sense	TGCCGGAGGCTCTTTCACAGTCCG
Hsp83 antisense	GTCGGCATCCTCATCCTCGCCAAC
Hsp60A sense	CCTCCGAGTACGAGAAGGAGAAGC
Hsp60A antisense	GGCAATCGTCATGCATGGCATGCG
Hsp70-5 sense	CCAAGATGGAGGAGTTCAAGAGCC
Hsp70-5 antisense	CGGAAGTGTCGCTCGAACTGCTGC
GstD2 sense	TCCGCACTGGAAAGCCCGGATCGG
GstD2 antisense	GGCATCGAACAACGCCTTCATCGC
Sod2 sense	GCCATCGAGTCGCAGTGGAAGAGC
Sod2 antisense	TGGAAGCGGCACGAGATGTCATCC
Dcp1 sense	ACCGATGCCAAGGGCTGTACGCCG
Dcp1 antisense	GCAGTCCTTGTGCACGGACACCGC
Drice sense	CCACTAACAATGGAGAATCCGCCG
Drice antisense	TGGTTCCCGCGCGAGACTTCAAGG
EcR sense	AAATATTGGCCAAGTGTCAAGCGCG
EcR antisense	ATCCTCTTCAGATGGCTGCTCATAG
br sense	CCAGACCAACACCCACACAC
br antisense	ACATTCGCTTCCTTCGTCCT
