# Supplementary material for: Nacα protects the larval fat body from cell death by maintaining cellular proteostasis in Drosophila
Source: Nat Commun. 2023 Sep 1;14:5328. doi: 10.1038/s41467-023-41103-1 (PMC10474126; doi:10.1038/s41467-023-41103-1)
Supplement: Supplementary file 7 — Source data [file 41467_2023_41103_MOESM7_ESM.xlsx]

## Sheet: Fig. 1c
	Nuclear diameter (mm)
	UAS-rpr		UAS-hid		UAS-grim
cDcp1	nega	posi	nega	posi	nega	posi
Average	16.5398	11.1342	16.0893	12.6142	15.6027	11.3123
n	50	45	45	28	51	27
	14.2527	11.8088	17.8803	14.9628	16.9662	13.3435
	15.9916	9.26756	17.0065	10.524	18.0738	16.5696
	14.0653	10.2561	15.5289	15.5325	19.7452	9.26756
	16.2758	8.13047	17.6935	12.519	18.0203	10.4426
	15.7178	8.47908	16.8796	10.0222	16.729	14.1678
	16.9581	7.15168	16.3623	12.6433	18.0203	15.8553
	16.2758	7.64096	15.9388	11.5276	18.1138	12.426
	13.1797	11.4982	12.3777	14.4332	18.4569	18.4569
	15.5325	11.1141	15.0561	13.1286	17.1843	11.8292
	13.1797	7.64096	15.6293	12.519	16.7001	11.4982
	14.0653	8.59214	17.6493	15.6792	19.4621	6.90523
	14.9144	12.5227	14.5813	17.6049	15.9916	8.38753
	16.7866	11.8902	16.6816	13.423	15.9766	9.01633
	16.8153	8.59214	16.505	13.711	18.1803	12.519
	14.3202	8.84124	12.873	14.3925	19.4621	9.23052
	17.0291	12.426	16.9258	14.9126	18.0337	12.519
	17.7506	11.1358	16.8332	10.9181	13.711	14.8206
	15.8401	13.7003	17.6049	15.1208	12.8882	15.2239
	16.2609	12.3676	17.7926	12.8882	12.8882	10.0999
	17.7097	9.82359	14.7545	10.6279	12.873	10.0806
	16.2609	11.2221	17.7926	8.22282	12.8274	10.0999
	17.4904	8.36449	16.505	15.6265	14.7545	9.10261
	18.2333	7.76623	17.8803	9.46053	13.1286	10.0222
	16.5696	11.3078	15.9142	11.9438	12.8882	10.4797
	17.573	10.4426	17.7046	11.3223	14.3789	8.95107
	14.3202	13.2709	16.2304	11.4766	15.9388	7.12803
	16.7866	15.3764	17.4152	9.10261	15.1208	6.98961
	16.7866	14.9628	14.1045	8.95107	15.4405
	18.3914	12.8084	14.4332		13.8331
	16.1119	14.1678	17.6825		15.0041
	17.5317	10.4426	15.2239		16.0551
	13.8927	9.74964	16.9258		13.8331
	18.1803	12.1312	14.8206		15.3929
	18.3914	10.5117	15.6292		13.7923
	19.7696	9.94563	19.0138		13.5245
	16.7001	9.94563	16.6816		16.9254
	16.5112	9.05691	15.4405		15.0789
	18.0337	13.4873	15.4405		16.3847
	17.0857	14.3202	14.2698		14.2341
	17.573	13.8405	14.0489		15.0789
	18.0605	14.3034	16.1337		15.7543
	18.2333	14.3202	15.6792		17.4976
	19.7452	14.3034	16.6816		12.7755
	18.2333	12.9768	13.8387		14.4305
	17.5317	9.13647	15.9755		11.3526
	17.7913				16.6065
	17.7097				16.8587
	14.5044				14.095
	16.2758				16.5725
	13.7881				12.7535
					15.9496
Unpaired two-sided Mann-Whitney test
P value		<0.0001		<0.0001		<0.0001

## Sheet: Fig. 3a
	Relative gene expression
	sug			Naca			bic
	control	Naca1	rescue	control	Naca1	rescue	control	Naca1	rescue
Average	1	0.000798836	8.32331e-05	1	0.394835	0.839135	1	0.825091	0.8903
SD	0.12146	0.00143592	0.000154344	0.0628723	0.0483613	0.124999	0.0579563	0.0582859	0.115414
	0.992239	0.00335055	0	0.957085	0.411771	0.951273	0.952852	0.779077	1.1052
	0.813134	0.000370777	0	1.1068	0.420247	0.911232	0.959365	0.868387	0.919997
	1.19463	0.000272849	0	0.936113	0.317651	0.620547	1.08778	0.846968	0.763841
	0.984994	0	0	0.956697	0.442737	0.717407	1.01471	0.748673	0.840389
	0.974217	0	0.000317311	0.997485	0.381768	1.00106	1.04254	0.882351	0.872371
	0.936925		0.000348553	0.981337		0.794206	1.02091		1.0061
	1.10386		0	1.06448		0.859205	0.921833		0.797976
			0			0.858153			0.816528
Tukey's multiple comparisons test
P Value	control vs.	<0.0001	<0.0001		<0.0001	0.0091		0.008	0.0622
	Naca1 vs.		0.9998			<0.0001			0.4019

## Sheet: Fig. 3b
	Relative gene expression
	Naca				bic
	control	Naca1/Df	Naca1/04329	Naca04329/Df	control	Naca1/Df	Naca1/04329	Naca04329/Df
Average	1	0.228045	0.216069	0.0267368	1	0.341823	0.796444	0.268801
SD	0.109083	0.043241	0.0154481	0.00506145	0.0759815	0.0277691	0.0793498	0.019284
	0.913971	0.205523	0.193796	0.0256379	0.934701	0.32306	0.833973	0.241712
	0.943544	0.178255	0.223413	0.0259613	0.948902	0.374609	0.88376	0.269558
	1.15772	0.266279	0.218315	0.0337275	1.10104	0.354664	0.766142	0.277816
	0.984761	0.262122	0.228751	0.0216206	1.01536	0.314962	0.701901	0.28612
Dunnett's multiple comparisons test
P Value	control vs.	0.0001	0.0001	0.0001		0.0001	0.0027	0.0001

## Sheet: Fig. 3d
	Nuclear diameter (mm)
cDcp1	nega	posi
Average	14.2109	9.96055			Intensity	Nuclear diameter (mm)
n	65	63		n	63	63
	19.5988	17.285			39.4008	17.285
	18.01	18.1006			22.6311	18.1006
	16.0831	14.7775			12.3746	14.7775
	12.7331	18.2769			57.5363	18.2769
	13.83	5.83937			64.814	5.83937
	15.7094	5.65875			78.0671	5.65875
	13.445	5.4425			92.6616	5.4425
	12.9594	14.0844			53.4523	14.0844
	14.8244	9.2275			191.628	9.2275
	14.3894	6.63938			91.1991	6.63938
	17.0331	12.7063			41.9024	12.7063
	16.1619	6.51063			82.7582	6.51063
	16.6369	4.79375			50.5031	4.79375
	12.8775	7.37875			113.369	7.37875
	15.08	5.6425			126.593	5.6425
	14.4594	6.4525			154.45	6.4525
	14.3269	4.79375			97.9884	4.79375
	14.5325	5.70875			99.589	5.70875
	14.3562	5.6425			150.746	5.6425
	14.2787	17.1975			23.8347	17.1975
	15.1988	8.29188			71.1402	8.29188
	14.0581	5.08			76.745	5.08
	13.4219	5.70875			50.9053	5.70875
	12.7912	6.73813			154.312	6.73813
	14.2675	5.22625			141.745	5.22625
	13.9787	18.9488			18.0388	18.9488
	16.2762	8.72375			125.967	8.72375
	13.9975	9.67812			72.0742	9.67812
	13.2825	6.59125			216.966	6.59125
	16.0331	5.24875			63.7071	5.24875
	14.6813	6.21938			198.847	6.21938
	14.7387	15.6587			39.5967	15.6587
	17.08	17.5175			47.0758	17.5175
	15.9637	6.90563			72.0159	6.90563
	14.6519	6.39562			112.348	6.39562
	13.025	15.8837			22.8456	15.8837
	13.2188	9.21875			64.4466	9.21875
	14.4556	11.6687			90.6258	11.6687
	15.3131	11.0531			132.473	11.0531
	15.455	9.395			122.415	9.395
	13.2856	12.4762			98.2568	12.4762
	14.4863	7.86688			129.318	7.86688
	12.2912	6.32062			67.2004	6.32062
	13.0856	6.8625			108.587	6.8625
	14.8331	12.4969			57.6043	12.4969
	16.6125	7.39125			56.5509	7.39125
	14.3231	8.25812			99.0932	8.25812
	12.7063	5.20812			94.5668	5.20812
	13.9162	13.6288			61.1988	13.6288
	13.4619	5.22625			139.683	5.22625
	12.4362	4.09437			77.5031	4.09437
	11.5325	7.06562			74.8171	7.06562
	13.0206	9.125			30.574	9.125
	12.6394	20.4431			50.2347	20.4431
	13.4619	14.9881			31.3313	14.9881
	12.0044	17.0394			38.0762	17.0394
	12.1837	9.91625			119.386	9.91625
	12.7725	6.8625			104.085	6.8625
	14.4275	14.5056			31.15	14.5056
	11.9181	12.8531			62.6489	12.8531
	11.5812	12.23			50.8479	12.23
	13.05	15.9175			29.3745	15.9175
	15.2156	14.4275			22.7802	14.4275
	12.5944
	12.6538
Unpaired two-sided Mann-Whitney test
P value		<0.0001

## Sheet: Fig. 3e
	Cell Area (mm2)
cDcp1	nega	posi
Average	1961.75	536.754			Intensity	Cell Area (mm2)
n	65	63		n	63	63
	1370.44	1433.46			39.4008	1433.46
	1403.89	1875.74			22.6311	1875.74
	1435.79	1530.69			12.3746	1530.69
	1506.2	1115.65			57.5363	1115.65
	1617.44	83.6381			64.814	83.6381
	1695.24	121.747			78.0671	121.747
	1719.76	51.7316			92.6616	51.7316
	1771.89	896.25			53.4523	896.25
	1787.84	91.0232			191.628	91.0232
	1815.44	171.937			91.1991	171.937
	1850.47	868.646			41.9024	868.646
	1984.66	247.795			82.7582	247.795
	1988.96	313.15			50.5031	313.15
	2041.84	219.402			113.369	219.402
	2092.42	77.4002			126.593	77.4002
	2125.48	120.994			154.45	120.994
	2262.03	33.4481			97.9884	33.4481
	2301.32	212.017			99.589	212.017
	2316.88	81.3078			150.746	81.3078
	2319.21	1939.16			23.8347	1939.16
	2386.5	291.353			71.1402	291.353
	2398.94	155.589			76.745	155.589
	2405.57	168.423			50.9053	168.423
	2414.1	89.876			154.312	89.876
	2481.04	61.0884			141.745	61.0884
	2507.85	3048.97			18.0388	3048.97
	2569.33	93.7478			125.967	93.7478
	2612.5	319.746			72.0742	319.746
	2732.31	45.888			216.966	45.888
	2759.95	224.457			63.7071	224.457
	2760.34	86.3627			198.847	86.3627
	2777.84	973.256			39.5967	973.256
	2814.01	1801.07			47.0758	1801.07
	2829.17	98.0139			72.0159	98.0139
	2958.7	108.518			112.348	108.518
	2977.38	1078.69			22.8456	1078.69
	3259.41	262.171			64.4466	262.171
	2009.97	301.463			90.6258	301.463
	1746.22	109.307			132.473	109.307
	1816.63	189.431			122.415	189.431
	1758.66	515.021			98.2568	515.021
	1767.23	111.243			129.318	111.243
	1346.31	186.312			67.2004	186.312
	2312.97	170.395			108.587	170.395
	1867.57	546.533			57.6043	546.533
	2127.41	129.92			56.5509	129.92
	1349.04	204.596			99.0932	204.596
	1538.47	84.4268			94.5668	84.4268
	1411.27	516.599			61.1988	516.599
	2155.84	39.2916			139.683	39.2916
	1701.48	63.4187			77.5031	63.4187
	1302.75	95.6837			74.8171	95.6837
	1337.78	433.749			30.574	433.749
	1313.26	1838.39			50.2347	1838.39
	1104.36	2000.61			31.3313	2000.61
	1199.68	2083.46			38.0762	2083.46
	1213.27	310.425			119.386	310.425
	974.833	55.2449			104.085	55.2449
	1185.67	757.367			31.15	757.367
	1724.03	254.786			62.6489	254.786
	1251.42	235.355			50.8479	235.355
	1599.16	1241.31			29.3745	1241.31
	1796.01	948.77			22.7802	948.77
	1674.63
	1875.74
Unpaired two-sided Mann-Whitney test
P value		<0.0001

## Sheet: Fig.4b
	Nuclear diameter (mm)
	E1st		E2nd		E3rd		M3rd
	control	Naca1	control	Naca1	control	Naca1	control	Naca1
Average	3.48681	3.54667	6.28569	6.47032	11.6504	10.7832	14.3933	11.4978
n	34	51	44	46	53	69	50	94
	2.8653	2.6352	5.2551	5.1939	13.3341	8.87066	13.5766	12.5096
	2.9169	2.7183	5.292	5.442	10.5533	10.6222	16.1749	4.59281
	2.973	2.772	5.3451	5.4576	10.9515	11.3826	16.4766	3.74251
	3.0156	2.9058	5.3766	5.625	11.5731	9.67305	15.8509	3.35269
	3.0186	2.9499	5.4138	5.6337	12.6144	11.4377	18.8784	3.83353
	3.051	3.0225	5.4684	5.6595	10.024	5.22814	15.0275	14.5778
	3.0717	3.1233	5.5419	5.7981	10.9689	7.23413	12.6473	17.9581
	3.1446	3.1269	5.6259	5.8338	12.2269	10.6084	11.6509	18.7174
	3.1917	3.1887	5.6358	5.9397	11.2665	12.0024	14.0713	15.8892
	3.2268	3.2061	5.8569	5.9457	11.1317	7.48503	13.5766	14.6251
	3.297	3.2163	5.8818	5.9703	13.3234	11.2964	13.5766	13.4683
	3.3558	3.261	5.9007	6.0111	13.0988	11.9533	15.4533	16.003
	3.363	3.2883	5.9091	6.0132	11.7443	12.6952	15.0222	4.15808
	3.3702	3.3018	5.9376	6.0936	11.6443	12.0347	17.5443	7.53114
	3.3918	3.3198	5.9826	6.0957	10.6766	12.6377	15.9377	14.5778
	3.417	3.3615	6.0678	6.1017	12.1671	11.6066	14.5599	11.3575
	3.4374	3.3969	6.0777	6.1119	11.5012	9.30419	17.5886	2.66287
	3.4842	3.4059	6.0858	6.1437	11.6066	12.2749	14.6078	8.81138
	3.4983	3.4134	6.189	6.1812	11.197	11.7563	15.5868	15.1365
	3.5328	3.4356	6.2022	6.252	12.5569	12.7413	12.8976	15.6311
	3.6612	3.4389	6.2226	6.2577	11.6066	5.85988	16.4766	14.5778
	3.6852	3.4401	6.3276	6.2811	11.806	10.7539	14.7371	12.7222
	3.7272	3.5022	6.3372	6.2985	11.9982	11.3353	15.3856	7.17844
	3.7344	3.54	6.345	6.4062	12.6647	7.88982	14.9701	8.07425
	3.7629	3.5862	6.3756	6.4368	11.2317	5.91737	13.3329	3.32695
	3.771	3.5913	6.4425	6.4536	14.0659	13.512	14.2359	2.23952
	3.8145	3.6042	6.4431	6.4746	12.479	11.806	12.3575	3.94491
	3.8592	3.6051	6.486	6.5589	14.0347	11.3012	13.191	12.088
	3.8922	3.6084	6.5196	6.5643	11.2317	10.6766	15.3329	17.0946
	3.9258	3.6138	6.5292	6.5793	10.6036	11.7898	15.606	14.6251
	3.9411	3.6297	6.5589	6.7188	10.9335	10.3814	14.7772	14.5599
	3.969	3.6894	6.5592	6.7479	11.9168	7.3006	14.2545	5.05868
	4.0602	3.7083	6.6474	6.7641	10.3108	9.30419	11.888	9.1485
	4.125	3.7095	6.6531	6.8769	11.2964	10.9689	11.8677	2.52934
		3.7176	6.6621	6.891	10.4096	11.5731	13.7263	13.7228
		3.7344	6.6879	6.9033	11.4377	9.94611	13.4431	12.7868
		3.7425	6.7623	7.0314	10.6766	12.0024	13.7263	5.93413
		3.7581	6.9963	7.047	11.2317	11.4677	13.1323	6.86826
		3.759	7.0227	7.4034	12.6144	12.1629	13.5383	4.1018
		3.789	7.071	7.4247	12.5719	10.8934	13.7479	3.48683
		3.8136	7.3014	7.5015	10.9557	11.2449	11.2964	11.2964
		3.8217	7.5129	7.5261	11.1317	11.1317	12.8976	12.6299
		3.8238	7.5204	7.5585	10.4605	11.7401	13.7287	12.4749
		3.8379	7.5405	7.6308	11.3527	11.4497	17.0946	13.5874
		3.8451		7.6563	13.0916	12.8012	14.3569	13.8108
		3.8814		8.1384	10.7539	11.8168	13.879	15.9329
		3.9168			11.7689	10.6449	14.224	15.909
		4.1058			13.1024	11.2838	12.891	11.5563
		4.3566			8.75449	10.7168	13.7479	14.0725
		4.7646			10.9335	10.8012	15.1138	8.93054
		4.896			12.7868	12.0287		6.05569
					12.179	11.5293		14.6581
					10.9204	9.36347		12.1629
						11.3641		12.3575
						11.3826		11.9533
						11.3826		5.3018
						10.9114		15.982
						11.982		14.282
						10.0701		2.57186
						11.2275		16.5323
						11.6018		19.088
						10.5389		16.8413
						10.585		14.3599
						10.7036		4.46527
						10.6449		5.38383
						10.3515		14.4305
						11.3269		13.6228
						12.0689		6.26886
						11.6557		17.7988
								7.48503
								6.61617
								15.2946
								16.1725
								14.9862
								16.8874
								18.4665
								19.6683
								7.34072
								17.788
								19.6509
								18.7126
								8.82096
								9.71317
								16.1
								9.60778
								8.66527
								8.10898
								7.17305
								10.6449
								6.88982
								16.879
								18.4246
								15.606
								17.5653
Unpaired two-tailed Welch’s t-test
P Value	control vs.	0.492804		0.179052		0.000584772		1.22395e-06

## Sheet: Fig.4d
	Nuclear diameter (mm)
	2 DAE		3 DAE		4 DAE		5 DAE		6 DAE
	control	Naca-RNAi	control	Naca-RNAi	control	Naca-RNAi	control	Naca-RNAi	Naca-RNAi
Average	7.13297	6.96452	11.3712	11.6561	15.1659	14.7493	17.4507	15.0714	12.6888
n	42	41	59	58	54	89	59	98	91
	6.11519	5.47097	9.4504	9.74508	12.5325	5.62518	14.5002	4.98366	3.52404
	6.18639	5.95551	9.8638	9.94602	12.5865	5.9292	15.4364	5.18616	3.82536
	6.43128	6.03487	9.8788	10.1148	12.6129	6.54912	15.6187	5.4027	3.90744
	6.43128	6.08838	10.1923	10.3729	12.8847	7.44336	15.765	6.05826	4.21848
	6.51584	6.37979	10.2202	10.4173	13.1583	8.11242	15.765	6.1425	4.54356
	6.51771	6.44723	10.2241	10.5249	13.2304	8.9694	15.7994	6.16842	4.85514
	6.63609	6.45059	10.2505	10.5748	13.2657	10.132	15.8021	6.28884	5.07006
	6.64159	6.45059	10.282	10.5784	13.3918	10.8751	15.9344	6.67656	5.23152
	6.65074	6.45059	10.3228	10.9002	13.5176	11.7464	16.0717	6.97518	5.30658
	6.66353	6.45729	10.3645	11.0196	13.7286	11.866	16.0836	7.03134	5.37354
	6.69994	6.46064	10.516	11.0706	13.7563	12.2434	16.0932	7.4466	5.40972
	6.70902	6.49735	10.5937	11.0833	13.7768	12.7062	16.25	7.50492	5.43186
	6.76679	6.50068	10.6267	11.0961	14.0451	12.7343	16.2866	7.58376	5.46102
	6.81337	6.53056	10.627	11.1216	14.2187	12.8299	16.3518	7.59888	5.62518
	6.90559	6.60956	10.6471	11.1593	14.2217	13.0442	16.3578	7.61454	5.65326
	6.90735	6.68439	10.729	11.2695	14.2902	13.0469	16.5271	7.67664	5.79798
	6.90912	6.69732	10.7329	11.2756	14.3039	13.1252	16.5706	8.44236	5.85252
	6.9267	6.71989	10.789	11.2853	14.3327	13.1317	16.6096	8.51202	5.90652
	6.95649	6.77118	10.8076	11.3475	14.4713	13.3024	16.6676	8.71884	5.93298
	7.00702	6.81258	10.8388	11.3694	14.4765	13.6426	16.7684	8.77878	6.1425
	7.01049	6.86633	10.9228	11.4067	14.5833	13.7927	16.9155	9.07794	6.1749
	7.03475	6.91342	10.9664	11.4342	14.6783	13.8294	16.9544	9.12654	6.22566
	7.0382	7.06504	11.1562	11.4714	14.7034	13.8802	16.9817	9.60444	6.24456
	7.0382	7.07422	11.1754	11.5326	14.7405	13.9292	16.9853	9.6282	6.28884
	7.06236	7.07422	11.1862	11.6423	14.8151	13.9979	17.0609	10.3718	6.34554
	7.06753	7.08338	11.2577	11.6453	14.8166	14.2133	17.1288	10.8815	6.52374
	7.14456	7.14721	11.2711	11.6632	14.82	14.2798	17.2028	11.2498	6.58368
	7.19715	7.35304	11.2792	11.6907	15.013	14.3581	17.3126	11.9356	6.75594
	7.29286	7.38532	11.2804	11.7147	15.1491	14.3683	17.4482	12.2607	6.77322
	7.41035	7.38532	11.3503	11.7417	15.342	14.4617	17.4562	12.4654	7.03134
	7.49361	7.51306	11.4167	11.7657	15.3801	14.4785	17.4902	12.5329	7.33428
	7.5001	7.55898	11.4583	11.8345	15.4482	14.5929	17.6113	13.1463	7.65072
	7.61598	7.55898	11.4733	11.8789	15.5247	14.6491	17.6251	13.5211	7.7382
	7.64786	7.70632	11.4886	11.8937	15.5526	14.6923	17.75	13.5729	7.87482
	7.78815	7.72034	11.5339	11.9386	15.6375	14.7064	17.8796	14.2549	7.88022
	7.80063	7.73713	11.5906	12.0003	15.715	14.735	17.9188	14.2798	7.92018
	7.90751	7.80669	11.6089	12.0034	15.8022	14.7587	18.0276	14.3467	8.05842
	7.96117	7.914	11.6113	12.012	16.1226	14.8217	18.0332	14.4752	8.35272
	8.02206	7.92765	11.6741	12.0207	16.2531	14.8424	18.077	14.668	8.44236
	8.05837	7.96032	11.68	12.0268	16.2714	14.9089	18.1196	14.6734	8.51202
	8.26702	8.32421	11.8342	12.0355	16.2726	14.9147	18.1524	15.0185	8.75934
	8.83467		11.8636	12.0737	16.2771	14.9294	18.1681	15.228	9.12654
			11.8883	12.1666	16.3113	14.9299	18.236	15.7124	9.39978
			11.9521	12.2099	16.4636	14.9488	18.2886	15.7723	9.59958
			12.0274	12.2216	16.7303	14.9515	18.3339	15.9451	10.2222
			12.0574	12.2303	16.7502	14.978	18.3419	16.4657	10.2649
			12.0851	12.2563	16.7964	15.0752	18.4481	16.504	10.922
			12.1406	12.2823	16.7997	15.1978	18.4666	16.9614	11.826
			12.1597	12.3593	17.2329	15.228	18.7213	17.0575	12.211
			12.2674	12.4022	17.4006	15.2291	18.7274	17.064	12.6565
			12.2815	12.4476	17.9094	15.2523	18.7734	17.2093	12.7343
			12.3751	12.4506	17.9178	15.3014	18.9068	17.2865	13.1738
			12.4967	12.4731	18.168	15.3533	18.9419	17.3151	13.2754
			12.5095	12.6526	18.7605	15.3765	19.1192	17.4004	13.3024
			12.9703	12.7719		15.3932	19.1264	17.4398	13.7149
			13.0192	12.8959		15.397	19.2564	17.7277	13.7927
			13.1399	13.1957		15.4159	19.6751	17.7682	13.8839
			13.1614	13.337		15.5599	20.3282	17.7746	14.3878
			13.335			15.7599	20.3442	17.8195	14.4126
						15.8404		17.8627	15.3068
						15.8728		17.9998	16.0337
						16.0202		18.002	16.7454
						16.1293		18.0193	16.8772
						16.1519		18.0549	17.1353
						16.1557		18.0976	17.4739
						16.3825		18.1402	17.5192
						16.517		18.225	18.4961
						16.5764		18.2984	18.5711
						16.7411		18.3098	18.8962
						16.7454		18.3136	19.1435
						16.781		18.3676	19.4389
						16.8539		18.3902	20.1641
						16.8588		18.5539	20.2813
						16.9787		18.569	20.3008
						16.9987		18.5711	20.6291
						17.1191		18.5965	20.7382
						17.2865		18.7342	20.8067
						17.4447		18.8671	21.3916
						17.6888		18.9464	21.8435
						17.7568		19.0512	21.8527
						17.8783		19.1398	22.2631
						18.0392		19.4022	23.0645
						18.1013		19.5037	24.1942
						18.3173		19.5755	25.5955
						18.6295		20.6555	25.6322
						18.8584		20.8391	25.6927
						18.8735		20.9261	25.8811
						18.9178		21.0789	25.9756
						19.6295		21.1237	26.4389
								21.6108	26.8385
								21.8036	28.0152
								21.9391
								22.0023
								22.3322
								22.788
								23.1466
								23.153
								23.6758
Unpaired two-tailed Welch’s t-test
P Value	control vs.	0.218142		0.0685642		0.248706		3.01786e-05

## Sheet: Fig. 4f
	Nuclear diameter (mm)
	Naca-RNAi
cDcp1	nega	posi
Average	15.3211	13.1574
n	77	76
	14.371	14.4695
	14.7112	14.1904
	14.6574	15.0297
	13.7954	12.6532
	13.9548	12.7237
	14.5999	14.7754
	14.22	8.5162
	12.599	13.5491
	12.5194	9.13635
	12.5236	13.2386
	13.9548	15.6608
	14.7469	12.4646
	14.8855	12.4857
	18.1513	12.435
	16.8366	16.5433
	17.3052	12.532
	17.8177	15.1483
	16.4828	11.0501
	14.045	13.9774
	16.8834	7.25473
	17.1586	15.681
	15.9604	17.6515
	16.0262	9.73325
	15.681	10.1359
	15.4238	13.1389
	17.9941	13.1389
	18.0408	13.2347
	15.2038	13.0585
	14.5818	12.1914
	13.0585	17.1433
	16.9208	16.0656
	17.2778	18.0291
	15.4238	17.6515
	16.871	13.2347
	13.642	12.7815
	16.4156	12.4646
	16.9829	14.8252
	15.6272	14.5818
	15.3142	14.7968
	16.6322	13.3771
	16.6322	8.82576
	17.131	13.3771
	17.2412	13.0424
	16.6827	13.3771
	13.5491	11.3323
	15.6944	12.7485
	14.0375	13.6882
	13.8867	14.7112
	16.3771	8.13048
	16.2739	11.1071
	18.0408	12.9939
	13.7954	11.7518
	16.9829	12.532
	17.0324	14.0375
	18.0291	16.2739
	19.0842	14.8252
	14.5818	9.73325
	17.0324	9.73325
	13.314	9.73325
	13.9321	14.5818
	12.9777	14.7968
	15.3142	13.3613
	14.4075	17.2412
	12.9777	14.9806
	14.811	15.0926
	14.5095	13.314
	13.3771	10.8773
	13.642	14.1718
	14.5818	12.798
	13.9321	9.35833
	14.2311	12.8472
	15.1483	11.0119
	17.0324	11.9648
	13.0585	12.3969
	12.798	14.2311
	14.7968	14.2311
	13.5024
Unpaired two-tailed Welch’s t-test
P Value		6.25782e-10

## Sheet: Fig. 4g
	Relative gene expression
	Naca				bic				Diap1
	E2nd	E3rd	M3rd	L3rd	E2nd	E3rd	M3rd	L3rd	E2nd	E3rd	M3rd	L3rd
Average	1	1.07084	0.859781	0.820336	1	0.844185	0.591507	0.472959	1	0.950617	1.14217	3.35342
SD	0.0765093	0.120979	0.230457	0.192717	0.0424732	0.110551	0.114406	0.0859819	0.107866	0.244767	0.249975	0.858992
	0.894159	1.0504	0.767021	1.06346	0.949558	0.750497	0.620036	0.529905	0.996129	0.700307	1.11758	2.83476
	1.07606	0.991671	0.579602	0.658186	0.984333	0.964535	0.435047	0.562795	0.863927	0.801681	1.02561	4.3103
	1.00683	1.24765	1.08289	0.886484	1.01827	0.911622	0.60167	0.39276	1.0126	1.06307	0.926989	3.81732
	1.02295	0.993641	1.00961	0.673218	1.04783	0.750084	0.709275	0.406375	1.12734	1.23741	1.4985	2.45132
Unpaired two-tailed Student’s t-test
P value		E2nd vs.	E3nd vs.	M3rd vs.		E2nd vs.	E3nd vs.	M3rd vs.		E2nd vs.	E3nd vs.	M3rd vs.
		0.360495	0.155977	0.801641		0.038988	0.0191605	0.148658		0.724623	0.3155	0.00259502

## Sheet: Fig.5b
	cDcp1 signal / area
	Fat body			Salivary gland			Ring gland			Wing disc			Eye disc			CNS
	control	Naca1	Naca1/04329	control	Naca1	Naca1/04329	control	Naca1	Naca1/04329	control	Naca1	Naca1/04329	control	Naca1	Naca1/04329	control	Naca1	Naca1/04329
Average	0.0992175	13.2204	13.6728	0.237732	0.219163	0.213242	2.65135	2.92492	12.3396	4.37746	4.2987	26.9772	5.67251	5.37423	27.0386	5.6412	4.89255	5.61821
n	8	8	8	8	8	8	8	8	8	8	8	8	8	8	8	9	9	9
	0.1145	15.1513	4.54929	0.31621	0.22218	0.32807	1.7343	4.6614	12.6394	4.35339	3.86837	37.6744	7.22954	5.6859	42.7906	5.43248	3.0614	4.94093
	0.21947	18.9548	13.934	0.27519	0.19052	0.16879	2.67544	3.89702	10.2131	5.24513	3.41997	35.8589	5.17878	6.90898	36.3806	9.31051	2.92324	8.32623
	0.05696	11.0313	11.5338	0.21673	0.17075	0.18327	2.43381	2.66221	16.2072	5.08493	3.60378	24.5933	2.75566	2.07305	17.1979	4.19103	4.31417	5.70576
	0.06798	14.3023	20.5846	0.26917	0.15104	0.21908	4.00378	1.98665	10.2941	7.44847	5.7747	24.9645	6.20132	5.41367	24.1024	3.44306	5.00231	4.97553
	0.10722	10.4364	10.1725	0.17911	0.15612	0.20444	2.22991	3.71409	14.4813	3.893	6.25341	18.4162	5.31697	6.32892	29.6661	4.88986	4.3405	4.53249
	0.01331	22.0826	25.822	0.22609	0.25592	0.18201	1.75352	2.55327	16.9304	2.36186	2.76182	26.919	7.01242	4.16079	19.7077	5.07365	3.49854	3.31409
	0.0926	3.43158	6.11101	0.23704	0.27332	0.15404	2.9124	2.88895	11.3467	3.80615	4.14837	27.0172	6.11496	4.96478	31.4658	7.0624	6.25155	6.3891
	0.1217	10.373	16.6755	0.18232	0.33345	0.26624	3.46761	1.03576	6.60461	2.82677	4.55914	20.3743	5.57046	7.45775	14.9979	5.0956	5.84068	7.46926
																6.27219	8.80052	4.91048
Dunnett's multiple comparisons testt
P Value	control vs.	0.0001	0.0001		0.7426	0.6045		0.9538	0.0001		0.9989	0.0001		0.9922	0.0001		0.5618	0.9994

[truncated: 38 more sheets: Fig. 6b, Fig. 6c, Fig. 6e, Fig. 6h, Fig. 7c, Fig. 7f, Fig. 7g, Fig. 7i, Fig. 8b, Fig. 8c, Fig. 8f, Fig. 8h, Fig. 9b, Fig. 9c, Fig. 9e, Fig. 9h, Fig. S1e, Fig. S2e, Fig. S3b, Fig. S3d …]
